# Supplementary material for: Forsythiaside A Improves the Inhibitory Efficiency of Recombinant Protein Vaccines against Bovine Viral Diarrhea Virus Infection
Source: Int J Mol Sci. 2022 Aug 20;23(16):9390. doi: 10.3390/ijms23169390 (PMC9409473; doi:10.3390/ijms23169390)
Supplement: Supplementary file 1 [file ijms-23-09390-s001.zip]

Archive with 1 entries (1 files):
- ijms-1843124-supplementary.pdf
